# Supplementary material for: Cross-Linked Polyacrylic-Based Hydrogel Polymer Electrolytes for Flexible Supercapacitors
Source: Polymers (Basel). 2024 Mar 13;16(6):800. doi: 10.3390/polym16060800 (PMC10974375; doi:10.3390/polym16060800)
Supplement: Supplementary file 1 [file polymers-16-00800-s001.zip]

Archive with 1 entries (1 files):
- polymers-2879814-supplementary.pdf
